# Supplementary material for: Exploring Large MAF Transcription Factors: Functions, Pathology, and Mouse Models with Point Mutations
Source: Genes (Basel). 2023 Sep 27;14(10):1883. doi: 10.3390/genes14101883 (PMC10606904; doi:10.3390/genes14101883)
Supplement: Supplementary file 1 [file genes-14-01883-s001.zip]

Archive with 1 entries (1 files):
- genes-2601480-supplementary.pdf
